# Supplementary material for: An Innovative PTD-IVT-mRNA Delivery Platform for CAR Immunotherapy of ErbB(+) Solid Tumor Neoplastic Cells
Source: Biomedicines. 2022 Nov 10;10(11):2885. doi: 10.3390/biomedicines10112885 (PMC9687928; doi:10.3390/biomedicines10112885)
Supplement: Supplementary file 1 [file biomedicines-10-02885-s001.zip]

Archive with 1 entries (1 files):
- biomedicines-2003689-supplementary.pdf
